# Supplementary material for: Skin infectome of patients with a tick bite history
Source: Front Cell Infect Microbiol. 2023 Feb 27;13:1113992. doi: 10.3389/fcimb.2023.1113992 (PMC10008932; doi:10.3389/fcimb.2023.1113992)
Supplement: Supplementary file 2 [file Table_2.xlsx]

## Sheet: Sheet1
Supplementary table 1 Best match of blast results for tick-borne pathogen contigs
Detected_pathogen	Sample_type	Patient	Blastn_accession_no.	Blastn_hit	Identity	Matched_length	E-value
Roseomonas	Blood	Case_4	CP015583	Roseomonas gilardii strain U14-5 chromosome 1, complete sequence	92.992	371	4.61e-150
Roseomonas	Blood	Case_4	CP025189	Roseomonas mucosa strain P37 chromosome, complete genome	95.082	244	5.2e-103
Roseomonas	Blood	Case_4	CP015583	Roseomonas gilardii strain U14-5 chromosome 1, complete sequence	90.608	543	0
Roseomonas	Skin	Case_10	CP044117.1	CP044117.1 Roseomonas mucosa strain FDAARGOS_658 chromosome 4, complete sequence	96.347	219	1.5e-95
Roseomonas	Skin	Case_10	CP044117.1	CP044117.1 Roseomonas mucosa strain FDAARGOS_658 chromosome 4, complete sequence	91.93	285	1.41e-106
Roseomonas	Blood	Case_10	CP024588	Roseomonas sp. FDAARGOS_362 chromosome, complete genome	92.339	248	5.6e-93
Roseomonas	Blood	Case_10	CP025188	Roseomonas mucosa strain P37 plasmid unnamed1, complete sequence	100	264	4.16e-134
Roseomonas	Blood	Case_10	CP025189	Roseomonas mucosa strain P37 chromosome, complete genome	91.743	327	1.93e-123
Roseomonas	Blood	Case_10	CP015583	Roseomonas gilardii strain U14-5 chromosome 1, complete sequence	92.292	493	0
Roseomonas	Blood	Case_10	CP025189	Roseomonas mucosa strain P37 chromosome, complete genome	93.548	310	1.08e-125
Roseomonas	Blood	Case_10	CP025189	Roseomonas mucosa strain P37 chromosome, complete genome	90.495	505	0
Roseomonas	Blood	Case_10	CP025189	Roseomonas mucosa strain P37 chromosome, complete genome	95.238	315	2.36e-137
Coxiella	Blood	Case_10	CP014563	Coxiella burnetii str. Schperling chromosome	87.007	685	0
Coxiella	Blood	Case_10	NR_076084	Coxiella burnetii 23S ribosomal RNA (rrlA), partial sequence	92.804	542	0
Coxiella	Blood	Case_10	NR_076084	Coxiella burnetii 23S ribosomal RNA (rrlA), partial sequence	95.572	542	0
Coxiella	Blood	Case_10	NR_076084	Coxiella burnetii 23S ribosomal RNA (rrlA), partial sequence	89.541	545	0
Coxiella	Blood	Case_8	CP040059	Coxiella burnetii strain RSA439 chromosome, complete genome	88.535	314	1.15e-100
Coxiella	Blood	Case_8	CP040059	Coxiella burnetii strain RSA439 chromosome, complete genome	88.288	333	1.22e-105
Coxiella	Blood	Case_8	CP040059	Coxiella burnetii strain RSA439 chromosome, complete genome	91.255	789	0
Coxiella	Blood	Case_8	CP040059	Coxiella burnetii strain RSA439 chromosome, complete genome	92.952	454	0
Coxiella	Blood	Case_8	CP040059	Coxiella burnetii strain RSA439 chromosome, complete genome	94.567	497	0
Coxiella	Blood	Case_8	CP040059	Coxiella burnetii strain RSA439 chromosome, complete genome	87.087	333	5.72e-99
Coxiella	Blood	Case_8	CP040059	Coxiella burnetii strain RSA439 chromosome, complete genome	92.263	1551	0
Coxiella	Blood	Case_8	CP040059	Coxiella burnetii strain RSA439 chromosome, complete genome	91.366	1552	0
Rickettsia	Skin	Case_4	CP000409.1	CP000409.1 Rickettsia canadensis str. McKiel, complete genome	95.588	204	1.27e-85
Rickettsia	Skin	Case_4	AP019563.1	AP019563.1 Rickettsia asiatica Maytaro1284 DNA, complete genome	99.038	208	1.67e-99
Rickettsia	Skin	Case_4	CP016305.1	CP016305.1 Rickettsia sp. MEAM1 (Bemisia tabaci), complete genome	95.982	224	3.88e-96
Rickettsia	Skin	Case_4	CP047359.1	CP047359.1 Rickettsia japonica strain LA16/2015 chromosome, complete genome	93.939	165	5.32e-60
Rickettsia	Skin	Case_4	CP000683.1	CP000683.1 Rickettsia massiliae MTU5, complete genome	92.444	225	2.4e-83
Rickettsia	Skin	Case_4	MT509817.1	MT509817.1 Candidatus Rickettsia tarasevichiae isolate 355_HSB-2018 16S ribosomal RNA gene, partial sequence	99.567	231	6.63e-114
Rickettsia	Skin	Case_4	CP047359.1	CP047359.1 Rickettsia japonica strain LA16/2015 chromosome, complete genome	95.51	245	9.09e-103
Rickettsia	Skin	Case_4	MT535574.1	MT535574.1 Candidatus Rickettsia longicornii isolate YB05 16S ribosomal RNA gene, partial sequence	100	251	1.19e-126
Rickettsia	Skin	Case_4	CP047359.1	CP047359.1 Rickettsia japonica strain LA16/2015 chromosome, complete genome	98.726	157	5.19e-71
Rickettsia	Skin	Case_4	AP019563.1	AP019563.1 Rickettsia asiatica Maytaro1284 DNA, complete genome	98.566	279	1.71e-135
Rickettsia	Skin	Case_4	AM418457.1	AM418457.1 Rickettsia tarasevichiae partial 16S rRNA gene, isolate 1-377	99.706	340	2.61e-174
Rickettsia	Skin	Case_4	AP019563.1	AP019563.1 Rickettsia asiatica Maytaro1284 DNA, complete genome	98.844	346	1.23e-172
Rickettsia	Skin	Case_4	LN794217.1	LN794217.1 Rickettsia monacensis, strain IrR/Munich, complete genome	98.603	501	0
Rickettsia	Skin	Case_4	CP060138.1	CP060138.1 Rickettsia sp. Tillamook 23 chromosome	98.768	812	0
Rickettsia	Skin	Case_5	CP010969.1	CP010969.1 Rickettsia raoultii strain Khabarovsk genome	100	238	1.9e-119
Rickettsia	Skin	Case_13	KU586263.1	KU586263.1 Rickettsia japonica isolate WHCUQP-LabF68 16S ribosomal RNA gene, partial sequence	90.217	184	6.07e-59
Rickettsia	Skin	Case_13	CP040325.1	CP040325.1 Rickettsia parkeri strain Atlantic Rainforest chromosome, complete genome	100	214	3.58e-106
Rickettsia	Skin	Case_13	CP040325.1	CP040325.1 Rickettsia parkeri strain Atlantic Rainforest chromosome, complete genome	100	212	4.71e-105
Rickettsia	Skin	Case_13	MT378436.1	MT378436.1 Uncultured Rickettsia sp. clone Hme_HirooL009R16s 16S ribosomal RNA gene, partial sequence	100	232	3.89e-116
Rickettsia	Skin	Case_13	MT378436.1	MT378436.1 Uncultured Rickettsia sp. clone Hme_HirooL009R16s 16S ribosomal RNA gene, partial sequence	100	197	1.11e-96
Rickettsia	Skin	Case_13	MN577236.1	MN577236.1 Rickettsia sp. strain 3358 16S ribosomal RNA gene, partial sequence	97.531	243	3.22e-112
Rickettsia	Skin	Case_13	CP040325.1	CP040325.1 Rickettsia parkeri strain Atlantic Rainforest chromosome, complete genome	99.576	236	4.36e-116
Rickettsia	Skin	Case_13	MH618379.1	MH618379.1 Rickettsia sp. strain Bel-4109 16S ribosomal RNA gene, partial sequence	100	200	2.71e-98
Rickettsia	Skin	Case_13	CP047359.1	CP047359.1 Rickettsia japonica strain LA16/2015 chromosome, complete genome	99.329	298	8.22e-149
Rickettsia	Skin	Case_13	CP040325.1	CP040325.1 Rickettsia parkeri strain Atlantic Rainforest chromosome, complete genome	99.278	277	3.88e-137
Rickettsia	Skin	Case_13	CP040325.1	CP040325.1 Rickettsia parkeri strain Atlantic Rainforest chromosome, complete genome	100	173	3.52e-83
Rickettsia	Skin	Case_13	MH618379.1	MH618379.1 Rickettsia sp. strain Bel-4109 16S ribosomal RNA gene, partial sequence	98.065	310	2.49e-149
Rickettsia	Skin	Case_13	AP019865.1	AP019865.1 Rickettsia heilongjiangensis Sendai-58 DNA, complete genome	99.096	332	1.54e-166
Rickettsia	Skin	Case_13	MF098398.1	MF098398.1 Rickettsia sibirica clone XJ-Rick-16S-01 16S ribosomal RNA gene, partial sequence	100	345	9.29e-179
Rickettsia	Skin	Case_13	Y13124.2	Y13124.2 Rickettsia sibirica fmt gene (partial) and 23S rRNA gene	99.713	348	3.61e-178
Rickettsia	Skin	Case_13	MH618379.1	MH618379.1 Rickettsia sp. strain Bel-4109 16S ribosomal RNA gene, partial sequence	100	362	0
Rickettsia	Skin	Case_13	CP040325.1	CP040325.1 Rickettsia parkeri strain Atlantic Rainforest chromosome, complete genome	100	460	0
Rickettsia	Skin	Case_13	NR_076172.1	NR_076172.1 Rickettsia conorii strain Malish 7 23S ribosomal RNA gene, complete sequence	100	859	0
Rickettsia	Skin	Case_11	AP019563.1	AP019563.1 Rickettsia asiatica Maytaro1284 DNA, complete genome	99.029	206	2.34e-98
Rickettsia	Skin	Case_11	CP019435.1	CP019435.1 Rickettsia raoultii strain IM16 genome	95.185	270	9.86e-113
Rickettsia	Skin	Case_11	CP010969.1	CP010969.1 Rickettsia raoultii strain Khabarovsk genome	100	294	1.75e-150
Rickettsia	Skin	Case_11	CP010969.1	CP010969.1 Rickettsia raoultii strain Khabarovsk genome	99.614	259	2.54e-129
Rickettsia	Skin	Case_11	CP010969.1	CP010969.1 Rickettsia raoultii strain Khabarovsk genome	100	297	4.1e-152
Rickettsia	Skin	Case_11	CP010969.1	CP010969.1 Rickettsia raoultii strain Khabarovsk genome	99.76	416	0
Rickettsia	Skin	Case_11	CP010969.1	CP010969.1 Rickettsia raoultii strain Khabarovsk genome	100	431	0
Rickettsia	Skin	Case_11	CP010969.1	CP010969.1 Rickettsia raoultii strain Khabarovsk genome	99.552	446	0
Rickettsia	Skin	Case_11	CP010969.1	CP010969.1 Rickettsia raoultii strain Khabarovsk genome	91.684	481	0
Rickettsia	Skin	Case_11	CP015012.1	CP015012.1 Rickettsia amblyommatis isolate An13, complete genome	99.229	519	0
Jingmen tick virus	Skin	Case_8	MG703254.1	MG703254.1 Amblyomma virus GXTV108 putative glycoprotein gene, complete cds	99.671	304	2.79e-154
Jingmen tick virus	Skin	Case_8	MG703254.1	MG703254.1 Amblyomma virus GXTV108 putative glycoprotein gene, complete cds	99.725	363	0
Jingmen tick virus	Skin	Case_8	MG703252.1	MG703252.1 Amblyomma virus GXTV108 NS3-like protein gene, complete cds	98.367	245	1.17e-116
Jingmen tick virus	Skin	Case_8	MG703254.1	MG703254.1 Amblyomma virus GXTV108 putative glycoprotein gene, complete cds	99.718	354	0
Jingmen tick virus	Skin	Case_8	MG703254.1	MG703254.1 Amblyomma virus GXTV108 putative glycoprotein gene, complete cds	100	89	1.45e-36
Jingmen tick virus	Skin	Case_8	MG703254.1	MG703254.1 Amblyomma virus GXTV108 putative glycoprotein gene, complete cds	100	238	2.46e-119
Jingmen tick virus	Skin	Case_8	MG703254.1	MG703254.1 Amblyomma virus GXTV108 putative glycoprotein gene, complete cds	100	130	2.34e-59
Jingmen tick virus	Skin	Case_8	MG703254.1	MG703254.1 Amblyomma virus GXTV108 putative glycoprotein gene, complete cds	100	369	0
Jingmen tick virus	Skin	Case_8	MG703254.1	MG703254.1 Amblyomma virus GXTV108 putative glycoprotein gene, complete cds	100	404	0
Jingmen tick virus	Skin	Case_8	MG703254.1	MG703254.1 Amblyomma virus GXTV108 putative glycoprotein gene, complete cds	100	279	3.95e-142
Jingmen tick virus	Skin	Case_8	MG703255.1	MG703255.1 Amblyomma virus GXTV108 putative capsid protein and putative membrane protein genes, complete cds	97.059	102	6.25e-39
Jingmen tick virus	Skin	Case_8	MG703255.1	MG703255.1 Amblyomma virus GXTV108 putative capsid protein and putative membrane protein genes, complete cds	97.345	113	5.05e-45
Jingmen tick virus	Skin	Case_8	MG703252.1	MG703252.1 Amblyomma virus GXTV108 NS3-like protein gene, complete cds	98.879	535	0
Jingmen tick virus	Skin	Case_8	MG703252.1	MG703252.1 Amblyomma virus GXTV108 NS3-like protein gene, complete cds	100	120	6.72e-54
Jingmen tick virus	Skin	Case_8	MG703252.1	MG703252.1 Amblyomma virus GXTV108 NS3-like protein gene, complete cds	97.973	148	1.68e-64
Jingmen tick virus	Skin	Case_8	MG703252.1	MG703252.1 Amblyomma virus GXTV108 NS3-like protein gene, complete cds	100	172	1.06e-82
Jingmen tick virus	Skin	Case_8	MG703252.1	MG703252.1 Amblyomma virus GXTV108 NS3-like protein gene, complete cds	99.18	244	2.16e-119
Jingmen tick virus	Skin	Case_8	MG703252.1	MG703252.1 Amblyomma virus GXTV108 NS3-like protein gene, complete cds	99.465	374	0
Jingmen tick virus	Skin	Case_8	MG703252.1	MG703252.1 Amblyomma virus GXTV108 NS3-like protein gene, complete cds	98.88	625	0
Jingmen tick virus	Skin	Case_8	MG703252.1	MG703252.1 Amblyomma virus GXTV108 NS3-like protein gene, complete cds	99.104	1116	0
Jingmen tick virus	Skin	Case_8	MG703253.1	MG703253.1 Amblyomma virus GXTV108 NS5-like protein gene, complete cds	99.394	495	0
Jingmen tick virus	Skin	Case_8	MG703254.1	MG703254.1 Amblyomma virus GXTV108 putative glycoprotein gene, complete cds	100	257	5.69e-130
Jingmen tick virus	Skin	Case_3	MG703253.1	MG703253.1 Amblyomma virus GXTV108 NS5-like protein gene, complete cds	100	237	8.06e-119
Jingmen tick virus	Skin	Case_3	MG703252.1	MG703252.1 Amblyomma virus GXTV108 NS3-like protein gene, complete cds	99.631	271	4.66e-136
Jingmen tick virus	Skin	Case_3	MG703254.1	MG703254.1 Amblyomma virus GXTV108 putative glycoprotein gene, complete cds	99.524	210	2.77e-102
Jingmen tick virus	Skin	Case_3	MG703253.1	MG703253.1 Amblyomma virus GXTV108 NS5-like protein gene, complete cds	99.057	212	1.07e-101
Jingmen tick virus	Skin	Case_3	MG703254.1	MG703254.1 Amblyomma virus GXTV108 putative glycoprotein gene, complete cds	98.99	198	5.81e-94
Jingmen tick virus	Skin	Case_3	MG703252.1	MG703252.1 Amblyomma virus GXTV108 NS3-like protein gene, complete cds	99.533	214	1.69e-104
Jingmen tick virus	Skin	Case_2	MG703253.1	MG703253.1 Amblyomma virus GXTV108 NS5-like protein gene, complete cds	99.16	238	4.08e-116
Jingmen tick virus	Skin	Case_1	MG703255.1	MG703255.1 Amblyomma virus GXTV108 putative capsid protein and putative membrane protein genes, complete cds	97.692	130	6.11e-54
Jingmen tick virus	Skin	Case_1	MG703254.1	MG703254.1 Amblyomma virus GXTV108 putative glycoprotein gene, complete cds	100	286	4.8e-146
Jingmen tick virus	Skin	Case_1	MG703253.1	MG703253.1 Amblyomma virus GXTV108 NS5-like protein gene, complete cds	100	197	9.43e-97
Jingmen tick virus	Skin	Case_1	MG703252.1	MG703252.1 Amblyomma virus GXTV108 NS3-like protein gene, complete cds	99.342	152	5.55e-70
Jingmen tick virus	Skin	Case_1	MG703252.1	MG703252.1 Amblyomma virus GXTV108 NS3-like protein gene, complete cds	99.127	229	3.99e-111
Jingmen tick virus	Skin	Case_1	MG703253.1	MG703253.1 Amblyomma virus GXTV108 NS5-like protein gene, complete cds	99.303	287	3.14e-143
Jingmen tick virus	Skin	Case_1	MG703253.1	MG703253.1 Amblyomma virus GXTV108 NS5-like protein gene, complete cds	99.2	125	5.03e-55
Jingmen tick virus	Skin	Case_1	MG703253.1	MG703253.1 Amblyomma virus GXTV108 NS5-like protein gene, complete cds	99.043	209	6.48e-100
Jingmen tick virus	Skin	Case_1	MG703253.1	MG703253.1 Amblyomma virus GXTV108 NS5-like protein gene, complete cds	99.363	157	1.19e-72
Jingmen tick virus	Skin	Case_1	MG703253.1	MG703253.1 Amblyomma virus GXTV108 NS5-like protein gene, complete cds	100	110	2.73e-48
Jingmen tick virus	Skin	Case_1	MG703253.1	MG703253.1 Amblyomma virus GXTV108 NS5-like protein gene, complete cds	99.485	194	3.07e-93
Jingmen tick virus	Skin	Case_1	MG703254.1	MG703254.1 Amblyomma virus GXTV108 putative glycoprotein gene, complete cds	95.694	209	3.02e-87
Jingmen tick virus	Skin	Case_2	MG703253.1	MG703253.1 Amblyomma virus GXTV108 NS5-like protein gene, complete cds	100	262	9.58e-133
Jingmen tick virus	Skin	Case_4	MG703253.1	MG703253.1 Amblyomma virus GXTV108 NS5-like protein gene, complete cds	99.605	253	4.3e-126
Jingmen tick virus	Skin	Case_4	MG703253.1	MG703253.1 Amblyomma virus GXTV108 NS5-like protein gene, complete cds	100	195	1.21e-95
Jingmen tick virus	Skin	Case_4	MG703253.1	MG703253.1 Amblyomma virus GXTV108 NS5-like protein gene, complete cds	100	276	1.67e-140
Jingmen tick virus	Skin	Case_4	MG703252.1	MG703252.1 Amblyomma virus GXTV108 NS3-like protein gene, complete cds	100	256	1.98e-129
Jingmen tick virus	Skin	Case_4	MG703252.1	MG703252.1 Amblyomma virus GXTV108 NS3-like protein gene, complete cds	99.099	222	1.22e-106
Jingmen tick virus	Skin	Case_4	MG703252.1	MG703252.1 Amblyomma virus GXTV108 NS3-like protein gene, complete cds	97.059	238	9.37e-108
Jingmen tick virus	Skin	Case_4	MG703252.1	MG703252.1 Amblyomma virus GXTV108 NS3-like protein gene, complete cds	99.145	234	7.85e-114
Jingmen tick virus	Skin	Case_10	MG703252.1	MG703252.1 Amblyomma virus GXTV108 NS3-like protein gene, complete cds	97.101	138	1.43e-56
Jingmen tick virus	Skin	Case_10	MG703252.1	MG703252.1 Amblyomma virus GXTV108 NS3-like protein gene, complete cds	99.19	247	4.31e-121
Jingmen tick virus	Skin	Case_10	MG703253.1	MG703253.1 Amblyomma virus GXTV108 NS5-like protein gene, complete cds	99.691	324	2.02e-165
Jingmen tick virus	Skin	Case_10	MG703254.1	MG703254.1 Amblyomma virus GXTV108 putative glycoprotein gene, complete cds	100	93	6.46e-39
Jingmen tick virus	Skin	Case_10	MG703253.1	MG703253.1 Amblyomma virus GXTV108 NS5-like protein gene, complete cds	96.25	80	1.07e-26
Jingmen tick virus	Skin	Case_10	MG703252.1	MG703252.1 Amblyomma virus GXTV108 NS3-like protein gene, complete cds	98.768	568	0
Jingmen tick virus	Skin	Case_10	MG703252.1	MG703252.1 Amblyomma virus GXTV108 NS3-like protein gene, complete cds	96.622	148	4.89e-60
Jingmen tick virus	Skin	Case_10	MG703252.1	MG703252.1 Amblyomma virus GXTV108 NS3-like protein gene, complete cds	97.407	270	5.91e-125
Jingmen tick virus	Skin	Case_10	MG703252.1	MG703252.1 Amblyomma virus GXTV108 NS3-like protein gene, complete cds	99.457	184	9.16e-88
Jingmen tick virus	Skin	Case_10	MG703253.1	MG703253.1 Amblyomma virus GXTV108 NS5-like protein gene, complete cds	99.432	352	2.73e-179
Jingmen tick virus	Skin	Case_10	MG703253.1	MG703253.1 Amblyomma virus GXTV108 NS5-like protein gene, complete cds	99.58	238	8.61e-118
Jingmen tick virus	Skin	Case_10	MG703253.1	MG703253.1 Amblyomma virus GXTV108 NS5-like protein gene, complete cds	99.052	211	4.09e-101
Jingmen tick virus	Skin	Case_10	MG703253.1	MG703253.1 Amblyomma virus GXTV108 NS5-like protein gene, complete cds	100	323	1.49e-166
Jingmen tick virus	Skin	Case_10	MG703254.1	MG703254.1 Amblyomma virus GXTV108 putative glycoprotein gene, complete cds	100	271	1.05e-137
Jingmen tick virus	Skin	Case_10	MG703253.1	MG703253.1 Amblyomma virus GXTV108 NS5-like protein gene, complete cds	100	117	3.66e-52
Jingmen tick virus	Skin	Case_10	MG703253.1	MG703253.1 Amblyomma virus GXTV108 NS5-like protein gene, complete cds	100	184	2.72e-89
Jingmen tick virus	Skin	Case_10	MG703255.1	MG703255.1 Amblyomma virus GXTV108 putative capsid protein and putative membrane protein genes, complete cds	97.717	219	1.37e-100
Jingmen tick virus	Skin	Case_10	MG703252.1	MG703252.1 Amblyomma virus GXTV108 NS3-like protein gene, complete cds	91.228	342	4.59e-127
Jingmen tick virus	Skin	Case_5	MG703252.1	MG703252.1 Amblyomma virus GXTV108 NS3-like protein gene, complete cds	99.419	172	4.29e-81
Jingmen tick virus	Skin	Case_5	MG703252.1	MG703252.1 Amblyomma virus GXTV108 NS3-like protein gene, complete cds	99.113	564	0
Jingmen tick virus	Skin	Case_5	MG703252.1	MG703252.1 Amblyomma virus GXTV108 NS3-like protein gene, complete cds	99.218	639	0
Jingmen tick virus	Skin	Case_5	MG703254.1	MG703254.1 Amblyomma virus GXTV108 putative glycoprotein gene, complete cds	100	98	1.01e-41
Jingmen tick virus	Skin	Case_5	MG703254.1	MG703254.1 Amblyomma virus GXTV108 putative glycoprotein gene, complete cds	100	248	6.63e-125
Jingmen tick virus	Skin	Case_5	MG703254.1	MG703254.1 Amblyomma virus GXTV108 putative glycoprotein gene, complete cds	99.034	414	0
Jingmen tick virus	Skin	Case_5	MG703254.1	MG703254.1 Amblyomma virus GXTV108 putative glycoprotein gene, complete cds	99.363	157	7.78e-73
Jingmen tick virus	Skin	Case_5	MG703252.1	MG703252.1 Amblyomma virus GXTV108 NS3-like protein gene, complete cds	98.738	317	1.48e-156
Jingmen tick virus	Skin	Case_5	MG703252.1	MG703252.1 Amblyomma virus GXTV108 NS3-like protein gene, complete cds	96.212	132	2.98e-52
Jingmen tick virus	Skin	Case_5	MG703253.1	MG703253.1 Amblyomma virus GXTV108 NS5-like protein gene, complete cds	100	131	4.61e-60
Jingmen tick virus	Skin	Case_5	MG703253.1	MG703253.1 Amblyomma virus GXTV108 NS5-like protein gene, complete cds	98.496	266	2.68e-128
Jingmen tick virus	Skin	Case_5	MG703253.1	MG703253.1 Amblyomma virus GXTV108 NS5-like protein gene, complete cds	98.12	266	1.25e-126
Jingmen tick virus	Skin	Case_5	MG703253.1	MG703253.1 Amblyomma virus GXTV108 NS5-like protein gene, complete cds	98.901	455	0
Jingmen tick virus	Skin	Case_5	MG703253.1	MG703253.1 Amblyomma virus GXTV108 NS5-like protein gene, complete cds	94.931	217	2.78e-88
Jingmen tick virus	Skin	Case_5	MG703253.1	MG703253.1 Amblyomma virus GXTV108 NS5-like protein gene, complete cds	99.647	283	1.42e-142
Jingmen tick virus	Skin	Case_5	MG703253.1	MG703253.1 Amblyomma virus GXTV108 NS5-like protein gene, complete cds	100	183	8.51e-89
Jingmen tick virus	Skin	Case_5	MG703253.1	MG703253.1 Amblyomma virus GXTV108 NS5-like protein gene, complete cds	99.636	275	2.95e-138
Jingmen tick virus	Skin	Case_5	MG703253.1	MG703253.1 Amblyomma virus GXTV108 NS5-like protein gene, complete cds	99.545	220	7.96e-108
Jingmen tick virus	Skin	Case_5	MG703253.1	MG703253.1 Amblyomma virus GXTV108 NS5-like protein gene, complete cds	100	148	2.34e-69
Jingmen tick virus	Skin	Case_7	MG703252.1	MG703252.1 Amblyomma virus GXTV108 NS3-like protein gene, complete cds	100	215	1.17e-106
Jingmen tick virus	Skin	Case_7	MG703253.1	MG703253.1 Amblyomma virus GXTV108 NS5-like protein gene, complete cds	99.662	296	6.55e-150
Jingmen tick virus	Skin	Case_7	MG703253.1	MG703253.1 Amblyomma virus GXTV108 NS5-like protein gene, complete cds	100	116	1.12e-51
Jingmen tick virus	Skin	Case_7	MG703253.1	MG703253.1 Amblyomma virus GXTV108 NS5-like protein gene, complete cds	100	145	9.74e-68
Jingmen tick virus	Skin	Case_7	MG703252.1	MG703252.1 Amblyomma virus GXTV108 NS3-like protein gene, complete cds	98.958	96	6.87e-39
Jingmen tick virus	Skin	Case_7	MG703252.1	MG703252.1 Amblyomma virus GXTV108 NS3-like protein gene, complete cds	98.684	76	9.01e-28
Jingmen tick virus	Skin	Case_7	MG703253.1	MG703253.1 Amblyomma virus GXTV108 NS5-like protein gene, complete cds	100	222	1.34e-110
Jingmen tick virus	Skin	Case_7	CP007153.1	CP007153.1 Streptomyces sp. AgN23 genome	96.721	61	1.08e-17
Jingmen tick virus	Skin	Case_7	MG703252.1	MG703252.1 Amblyomma virus GXTV108 NS3-like protein gene, complete cds	98.995	199	1.58e-94
Jingmen tick virus	Skin	Case_7	MG703252.1	MG703252.1 Amblyomma virus GXTV108 NS3-like protein gene, complete cds	99.244	529	0
Jingmen tick virus	Skin	Case_7	MG703253.1	MG703253.1 Amblyomma virus GXTV108 NS5-like protein gene, complete cds	98.958	96	7.38e-39
Jingmen tick virus	Skin	Case_7	MG703253.1	MG703253.1 Amblyomma virus GXTV108 NS5-like protein gene, complete cds	99.548	221	2.31e-108
Jingmen tick virus	Skin	Case_7	MG703253.1	MG703253.1 Amblyomma virus GXTV108 NS5-like protein gene, complete cds	98.776	245	3.32e-118
Jingmen tick virus	Skin	Case_7	MG703253.1	MG703253.1 Amblyomma virus GXTV108 NS5-like protein gene, complete cds	99.462	186	7.52e-89
Jingmen tick virus	Skin	Case_7	MG703255.1	MG703255.1 Amblyomma virus GXTV108 putative capsid protein and putative membrane protein genes, complete cds	99.333	300	1.82e-150
Deer tick mononegavirales-like	Skin	Case_4	MG880117.1	MG880117.1 Deer tick mononegavirales-like virus isolate China/HLJ/2015 RNA-dependent RNA polymerase gene, partial cds	99.273	275	1.29e-136
Deer tick mononegavirales-like	Skin	Case_4	MN542369.1	MN542369.1 Lesnoe mivirus strain Rus/Ix_persulcatus/Karelia/5/2018 RNA-dependent RNA-polymerase, putative glycoprotein, and hypothetical protein genes, complete cds	97.5	200	1.6e-89
Deer tick mononegavirales-like	Skin	Case_4	MN542369.1	MN542369.1 Lesnoe mivirus strain Rus/Ix_persulcatus/Karelia/5/2018 RNA-dependent RNA-polymerase, putative glycoprotein, and hypothetical protein genes, complete cds	96.923	130	3.01e-52
Deer tick mononegavirales-like	Skin	Case_4	MG880117.1	MG880117.1 Deer tick mononegavirales-like virus isolate China/HLJ/2015 RNA-dependent RNA polymerase gene, partial cds	98.069	259	9.51e-123
Deer tick mononegavirales-like	Skin	Case_4	MN542369.1	MN542369.1 Lesnoe mivirus strain Rus/Ix_persulcatus/Karelia/5/2018 RNA-dependent RNA-polymerase, putative glycoprotein, and hypothetical protein genes, complete cds	95.122	287	2.95e-123
Deer tick mononegavirales-like	Skin	Case_4	MN542369.1	MN542369.1 Lesnoe mivirus strain Rus/Ix_persulcatus/Karelia/5/2018 RNA-dependent RNA-polymerase, putative glycoprotein, and hypothetical protein genes, complete cds	94.737	209	4.77e-85
Deer tick mononegavirales-like	Skin	Case_4	MN542369.1	MN542369.1 Lesnoe mivirus strain Rus/Ix_persulcatus/Karelia/5/2018 RNA-dependent RNA-polymerase, putative glycoprotein, and hypothetical protein genes, complete cds	95.625	320	1.91e-141
Deer tick mononegavirales-like	Skin	Case_4	MN542369.1	MN542369.1 Lesnoe mivirus strain Rus/Ix_persulcatus/Karelia/5/2018 RNA-dependent RNA-polymerase, putative glycoprotein, and hypothetical protein genes, complete cds	98.387	124	9.44e-53
Deer tick mononegavirales-like	Skin	Case_4	MN542369.1	MN542369.1 Lesnoe mivirus strain Rus/Ix_persulcatus/Karelia/5/2018 RNA-dependent RNA-polymerase, putative glycoprotein, and hypothetical protein genes, complete cds	96.507	229	3.97e-101
Bole tick virus 4	Skin	Case_7	Bole tick virus 4 strain Iasi50 polyprotein gene, partial cds	Bole tick virus 4 strain Iasi50 polyprotein gene, partial cds	92.4	277	2e-108
Bole tick virus 4	Blood	Case_10	Bole tick virus 4 strain Iasi50 polyprotein gene, partial cds	Bole tick virus 4 strain Iasi50 polyprotein gene, partial cds	96.4	220	2e-95
